# Supplementary material for: Safety and Effectiveness of Colonic Stenting for Ileocecal Valve Obstruction and Usefulness of Two-Step Strategy: Single-Center Retrospective Study
Source: J Clin Med. 2025 Jan 27;14(3):826. doi: 10.3390/jcm14030826 (PMC11818438; doi:10.3390/jcm14030826)
Supplement: Supplementary file 1 [file jcm-14-00826-s001.zip]

Archive with 1 entries (1 files):
- jcm-3440651-supplementary.pdf
